# Supplementary material for: Prevalence of Depression and Anxiety Symptoms Among Parents of Hospitalized Children in 14 Countries
Source: Children (Basel). 2025 Jul 30;12(8):1001. doi: 10.3390/children12081001 (PMC12384160; doi:10.3390/children12081001)
Supplement: Supplementary file 1 [file children-12-01001-s001.zip]

Archive with 1 entries (1 files):
- children-3748893-supplementary.pdf
